# Supplementary material for: Scan-Centric, Frequency-Based Method for Characterizing Peaks from Direct Injection Fourier Transform Mass Spectrometry Experiments
Source: Metabolites. 2022 Jun 2;12(6):515. doi: 10.3390/metabo12060515 (PMC9228344; doi:10.3390/metabo12060515)
Supplement: Supplementary file 1 [file metabolites-12-00515-s001.zip]

Archive with 1 entries (1 files):
- metabolites-1707660-supplementary-v2.pdf
